# Supplementary material for: Regioselectively Carboxylated Cellulose Nanofibril Models from Dissolving Pulp: C6 via TEMPO Oxidation and C2,C3 via Periodate–Chlorite Oxidation
Source: Nanomaterials (Basel). 2024 Mar 6;14(5):479. doi: 10.3390/nano14050479 (PMC10934283; doi:10.3390/nano14050479)
Supplement: Supplementary file 1 [file nanomaterials-14-00479-s001.zip]

Archive with 1 entries (1 files):
- nanomaterials-2890762-supplementary.pdf
